# Supplementary material for: Structure and mechanism of NALCN-FAM155A-UNC79-UNC80 channel complex
Source: Nat Commun. 2022 May 12;13:2639. doi: 10.1038/s41467-022-30403-7 (PMC9098444; doi:10.1038/s41467-022-30403-7)
Supplement: Supplementary file 7 — Source Data [file 41467_2022_30403_MOESM7_ESM.xlsx]

## Sheet: Fig1a
Fig1a
		Normalized surface expression			Normalized total expression
	Empty vector	0.063793	0.046308	0.04596	0.036502	0.030925	0.040754
	NALCN	0.065202	0.045983	0.067707	0.363471	0.491497	0.552513
	NALCN+155	0.075824	0.066783	0.058712	0.526778	0.46407	0.469027
	NALCN+79+80	0.096505	0.099228	0.10683	0.747176	0.725959	0.700466
	NALCN+155+79	0.077002	0.071401	0.071663	0.567726	0.582274	0.574327
	NALCN+155+80	0.074197	0.064639	0.068327	0.553809	0.515253	0.54355
	NALCN+155+79+80	0.976569	1.07243	0.951003	0.977426	1.02183	1.00075

## Sheet: Fig4b
Fig4b

## Sheet: Fig4d
Fig4d

## Sheet: Fig5b
Fig5b
	Steady state current at +60 mV
	WT	UNIM-A-3A	UNIM-B-5A	UNIM-C-5A
	1233.03	273.445	264.581	579.561
	2750.33	258.193	203.788	1742.98
	3986.86	150.831	149.376	1422.32
				703.373
				867.286

## Sheet: Fig5c
Fig5c
		Normalized surface expression			Normalized total expression
	Empty vector	0.070668	0.059201	0.049284	0.043449	0.034413	0.033309
	WT	0.750725	1.14992	1.09936	0.898956	1.05323	1.04781
	UNIM-A-3A	0.115845	0.110139	0.145128	0.6425	0.627419	0.639789
	UNIM-B-5A	0.125124	0.104458	0.106403	0.562659	0.616332	0.641129
	UNIM-C-5A	1.07889	0.987447	0.850591	0.986245	0.949159	0.845373

## Sheet: Fig5e
Fig5e
		G/Gmax
	Voltage (mV)	WT			CIH-5A				UNIM-C-5A					UNIM-C-5A+CIH-5A
	-100	0.410069	0.284176	0.294394	0.386346	0.388609	0.238381	0.330482	0.179474	0.193479	0.189617	0.187865	0.1849	0.319458	0.293394	0.287442
	-80	0.474433	0.387077	0.404609	0.486783	0.470467	0.315619	0.450319	0.228079	0.253686	0.243859	0.245209	0.250538	0.433545	0.364201	0.381599
	-60	0.555952	0.49978	0.522242	0.586074	0.546513	0.398813	0.574368	0.287154	0.326244	0.314497	0.316168	0.32546	0.53849	0.438392	0.480946
	-40	0.633383	0.623179	0.642091	0.696085	0.644884	0.50209	0.695386	0.35068	0.400361	0.391032	0.401022	0.405169	0.647275	0.52565	0.586565
	-20	0.731681	0.741101	0.770585	0.787036	0.747687	0.604021	0.801391	0.42506	0.49061	0.473413	0.492939	0.521126	0.769939	0.630681	0.689352
	20	0.905802	0.916359	0.944385	0.908647	0.879232	0.819295	0.936127	0.551074	0.645559	0.6446	0.665691	0.722035	0.919391	0.790937	0.847474
	40	0.967673	0.963377	0.985721	0.954659	0.939209	0.909271	0.976632	0.625248	0.729474	0.722773	0.757543	0.832753	0.971282	0.864853	0.920248
	60	0.987096	0.95404	0.991114	0.982458	0.981622	0.969961	0.961647	0.702496	0.804893	0.799255	0.839225	0.906438	0.984942	0.919195	0.968135
	80	0.99458	0.915982	0.959808	0.966728	0.987757	0.982708	0.936769	0.749598	0.853558	0.854416	0.893956	0.937089	0.962472	0.952613	0.974971
	100	0.964338	0.860336	0.903474	0.934947	0.964502	0.944743	0.895291	0.791269	0.896502	0.890622	0.918749	0.956258	0.921037	0.948587	0.954371
	120	0.94604	0.807347	0.830076	0.896838	0.927262	0.894489	0.83732	0.83896	0.909201	0.915346	0.931331	0.961909	0.867314	0.928016	0.914676

## Sheet: Fig5f
Fig5f

## Sheet: FigS1f
FigS1f
